# Supplementary material for: Two odorant receptors regulate 1-octen-3-ol induced oviposition behavior in the oriental fruit fly
Source: Commun Biol. 2023 Feb 15;6:176. doi: 10.1038/s42003-023-04551-5 (PMC9932091; doi:10.1038/s42003-023-04551-5)
Supplement: Supplementary file 9 — Supplementary Data 1 [file 42003_2023_4551_MOESM9_ESM.txt]

>BdorOrco
MQPSKYVGLVADLMPNIRLMKYSGLFMHNFTGGSGLFKKIYSSVHLVLVLVQFLLILVNLALNAEEVNELSGNTITVLFFTHSITKFIYLAVSQKNFYRTLNIWNQVNSHPLFAESDARYHAIALAKMRKLFTLVMLTTVASAVAWTTITFFGESVKFAFEKETNSTITVEIPRLPIKSFYPWNAGAGMFYIISFAFQCYYLLFSMVHANLCDVLFCSWLIFACEQLQHLKGIMKPLMELSASLDTYRPNSAALFRSLSANSKSELINNEEKEPTDLDISGVYSSKADWGAQFRAPSTLQTFNGMNGTNPNGLTRKQEMMVRSAIKYWVERHKHVVRLVAAIGDTYGGALLLHMLTSTIMLTLLAYQATKITGVNVYAFTTIGYLGYALAQVFHFCIFGNRLIEESSSVMEAAYSCHWYDGSEEAKTFVQIVCQQCQKAMSISGAKFFTVSLDLFASVLGAVVTYFMVLVQLK
>BdorOR7a-1-v1
MKKLRKPEIKTNDSFTWLLRNWELTGIKLLHPYKFLNLLHIVFSWILIVLSPISMGTVIFNTMGDTSMTVTLTSLQASLNALLLPFRTLVITINFKRLRSVEQIFENLDQFYVREEERLEIKNCEKTCRSLFFTIFILYNIYGVSTWLVALFAHNRDMFWLIFIDWIPYQPLRHCLHFLSEVVMIHFLLQASVSSDTFPAIYIRALRTHIKLLTGRVSRLGTNSDFNDEQNFRELVACISSHQQILQVAEIVGSIFSLTIFLQLAFGAAILCVCMLNIFIFADTMHKVTTIVYYLVVLMQTVPSCYQASMLEADCAKLPDAIFHCNWLDMDKRFRKLIIYFLHHTQTEITFTGVKLFRINLSTNLSIAKFSFTLYTFMNKMGRPPRGMPAG
>BdorOR7a-1-v2
MKKLRKPEIKTNDSFTWLLRNWELTGIKLLHPYKFLNPLHIVCCWILIVLSPISMGTVIFNTMDDTSMTVTLTSLQASLNALLLPFRTLVITINFKRLRSVEQIFENLDQFYVREEERLEIKNCEKTCRSLFFTIFILYNIYGVSTWLVALFAHNRDMFWLIFIDWIPYQPLRHCLHFLSEVVMIHFLLQASVSSDTFPAIYIRALRTHIKLLTGRVSRLGTNSDFNDEQNFRELVACISSHQQILQVADIVGSIFSLTIFLQLAFGAAILCVCMLNIFIFADTMHKVTTIVYYLVVLMQTVPSCYQASMLEADCAKLPDAIFHCNWLDMDKRFRKLIIYFLHHTQTEITFTGVKLFRINLSTNLSVRNTRIISGLPNSRLHCTHS
>BdorOR7a-1-v3
MKKLRKPEIKTNDSFTWLLRSWELTGIKLLHPYKFLNLLHIVFCWILITLSPISIGIVIFNTMGDTSMTVTLTSLQASLNVLLLPFRTLVIAINFKRLRSVEQIFESLDTFYVREEERLEITNCEKTCRSLFFTCSILYNIYGVSTWLVALFAHNHDIFWLLFIDWIPYQPLRHSLHFLFEVAIIHFLLQTNVSNDTFPAIYIRALRTHIKLLTGRVSRLGTNTDFNDEQNFRELVACITSHQQILQVADIVGSILSLTVFLQLAFAAAILCVCMLNIFIFADTMHKVTTIVYYLVVLMQTVPSCYQASMLEADCAKLPDAIFHCNWMDMDKRFRKLIIYFLHHTQTEITFTGVKLFRINLSTNLSIAKFSFTLYTFMNKMGFGKNVSGRD
>BdorOR7a-1-v4
MKKLRKPEIKTNDSFTWLLRSWELTGVKLLHPYKFLNLLHIVFCWILITLSPISIGIVIFNTMGDTSMTVTLTSLQASLNVLLLPFRTLVIAINFKRLRSVEQIFESLDTFYVREEERLEIKNCEKTCRSLFFTCSILYNIYGVSAWLVGLFAHNRDMFWLIFIDWIPYQPLRHSLHFLFEVAMIHFLLQTNVPNDTFPAIYIRALRTHIKLLTGRVSRLGTNSDFNDKQNFRELVACITSHQLILQVADIAGSILSLTVFLQLAFAAAILCVCMLNIFIFADTMHKVTTIVCYLVVLMQTVPSCYQASMLEADCAKLPDAIFHCNWMDMDKRFRKLIIYFLHHTQTEITFTGVKLFRINLSTNLSIAKFSFTLYTFMNEMGFGKNVKECLE
>BdorOR7a-2-v1
MRSFLDLYYGRGSEEFETNESFQMIFSCWALLGIKPLKPYGLIRSLHVAFGCICLFMCPVFFAVGFMQVTQNSSMTIILTTLQATLNALGLPLKTFVAYFYIDRLRSVEPIFRNLDGRYQNPHGRFARREHVIQSAHLFVTLLALYFAYCTVSWLTSVFTHTQPLNTWLPLVDWIPHSTTQYWLHFVIEVVYVYFLLINQGMNDVYPAVYIKALRTHIILLADRVSRLGENPELTDEDNYQELIDCVRSHQELLQISRAVGSVFSITIFIQFTIAAAILCVCMLNLFLFADANHRAITIVYYGCVLMQTLLTCYQASMLEVDCEKLPDAIFHCNWWNMDKRSRRLLIYFLHRAQQEISFVAVKFFKINLGTFLSIAKFSFTLYTFMNQMGVGENIKHQLD
>BdorOR7a-2-v2
MRSFFDLYYGRGSEEFETNESFQMIFSCWALIGVKPLKPYGFFRSLQMAFCWICLLMCPFTCIVGFIQVTKQTSSKTVILTTLQTTLQSVSLPLKALVTAFYLDRLRSVEPIFKSLDGRYQNPQSRFTIRNNVIQSTHLFVTLLALYFAYCTVSWLSSAFTHTQPLNIWLPFFDWIPHPTIHFWLHFVIELVYIHYLLIVQCMNDLYPAVYIKALRTHITLLADRVSRLGENPELTDGDNYQELSDCVRSHQELLQISRAVGFVFSITLFIQFTIAATVLCVCMLNLFLFADASHRVITIVYYLCVLMQTSLTCYQASMLEADCERLPEAIFHCHWWNMDKRSRRLLIYFMHRAQKEISFVAVKFFKINLGTNLSIAKFSFTLYTFMNKMGVGDNIKHQLE
>BdorOR7a-3
MRKIADLFYGRGRDDFETTESFVLLFRGWAALGFLPKIPKRIIDIIHQIICWCSILTCPVWYFAGLIDMMDDLPITLLLSNLAVAINCIALPLKAIYIKINMNHLHDINLLFKRLDERYQTPEENIQIRESVKISTRIFAACCTMYGFFGVTCGLVPLFVHEYPHGNKLPFIDWLPEGNFQYWLHYIVEMVNLQYLLHVQSVNDAFPAVYIRNIRTHIRLLTDRVSRLGLDPDLSDQQNFEELVDCIVSHQEILQISDTVGSILSLTTFFQFTIYAALICVCMLNMFIFGDLKVKLSTLIYLIPVIWQTVPTCYQASMLETDCSKLPEAIFHCNWLDLDKRCHKMIIYFMQRTQEEICFTAIKLFQINLGTNLSIAKFSFTLYTFIKEMGLDAHYNQK
>BdorOR7a-4
MRKLTYLLYGRGATKFETNESFQLLFQCWSLVGIKPLKLYRLRGMLHMCFCWALLLLCPFTFFMGYLHTLETEPITVQLNILQAICNIIGLPLKAIAITILLTHLRSAEPNFARLDARYQSVASREQIKNCVVVSTRLLASVGFMFHFYGSTAYLQALLTRGYPMGEWLPFIDYIPRLTIRYWAHFIFEVFHVTFLLTVQASMDAFPAVYIRSLRTHLKLLTERVSHLGENPEFTDEQNYDELVDCIVTHQELLEAKNTLGSVCSLTLFVQFVVVAAALCVSMLNCFVFADRQQQVVTAIYYFGVIMQIMPTCYQASMIEADSAKLPDSIFHCNWLAMDKRSRKLIIYFLHRAQKNITFVALKFFNINLTTNLSIIKFAFSLYTWMSNMGFGDNFKDLLE
>BdorOR7a-5
MRKIADLFYGRGKHDFETTESFVLLSRSFAASGFAPKRPKRIVDVIHQLICWSCVFSCPYLFFSGVVKTMHSLPITIVLAHLGVAINSFVFPLKAVYVKANIDRLDDIGKIFNALDKRYQRPQDQMQIRDSVKTCTRIFVVYCIAYWLFGISSWVVALCIHEYPHGNNLPFIDWLPESNLRFWLHFIFEVVFLHQLLQMSLTMDSLPALYIHALRTHMNLLTDRVSRLGLNPDFSDQENFEELVDCIVSHQEILQISDTVGKILSLTTFFQFTVYAAILCVCMLNMFVFGDASTKLVTLVYLLPVFGQTTPTCYQASMLEADSAKLPLAIFHCNWLALDKRCHKLIIYFMQRAQQEISFTAIQLFVINLRTNLSIAKFSFTLYTFINEMGFGETLKDRLE
>BdorOR7a-6
MSKILLVRSATVYKSRDALTYLFNVFTFVGTNPLENRSQRYYRLYHFYSFTVNFICCLFCPLSFHIGYIKLRHVLTNSQLLAAIQNAVQVSGIPIKILVITWYMRRLRHAFEILDELDVNYTRREDLAKIRECVRRCKKIVLIFCFPYYSFELTTIALGVAQNRAPLAAWVPFLDGQRAAWEYWTIVLWDAFVMFFLLCHQLGSDTYPPIFINIIRTHVQLLIARVNRLGRAGALTADEHYEELLGCIRTHVQIVSIAKIVAPVISVTLFTQFATTATTLLNWLGNVEYPENIISLAFFSCQLLQILPCCSSASQLIADCERLPDAIFHCNWVDQDRRFRRAILFFLQRTQNPIRFSCLKLFNVKLETSVAIGKFAFSLYTLIEETKVGTDTEN
>BdorOR7a-7
MFDLIKGRGRTVFASRDAVIYLFNSFRYLGINPPAKYRLPYFMYSAIITFFAVLFSPVIFNVGWLRDRNKLSVMEILTCVQASLNVMAVPLKCITLAMAQKRLRGIEPMVTELDERFPTLEDKAKIKKCAVTGNRLVFGFAVSYFMYETLTVVSALVGGHAPLSLWIPNVDWHRSTWEYWLQVSFDAAVLFFLLYHQVLNDSYPAVYIYIIRTQVQLLTSRVEKLGYDEQKSVDENYQELLECIVIHQKILKIVKIVESVVSITVFTQFLVAAAILGVTMINIFIFADLTTKIASVTYFFCVLLQTSPTCYHASYLLDDCDQLRIAIFQCNWIAQNKRFNNLLIYFLHRSQDSMPFFALKLVPINLATNLSIAKFSFTLFTFIQEMGLGENLKG
>BdorOR7a-8
MFELITGRGIRNAASKDAFIYFFKGCTIVGISPPKYAGPLYYMWSFLVNTICIVIGPITATVGFVIKYMQNIITTVQFLSGLQASLNLIGLPVKCLTVTSALNRLRGMEPTLAALDARYTRPEDMALIRKAAVMGNRLVFFFGTSYLMYMLFTVIPPLINGKAPLSVWIPFYDEHQSTMHFFGQIVYDLFLMGFVLFHQVLYDSYGSVYIYVISTHLQLLVRRVGRLGTDATKSKDDNLNELVDCVVTHQQILELLATIEPIISKTIFTQFLIISSILCVTMVNMFFFADRSTQIASTLYFLCVLLQTSPCCYFATELKADSEKLPLAIFHCNWPEQDRRFRKVILYFMHHAQLSIELMAMQLFPINVATNISLAKFSFTLFTFIKEMGIGQEA
>BdorOR7a-9
MQRFSDFIYGRVESDCETNKPFKVLLAFYGLIGLKAKPHGFLPTLHMVFFCIAYAYTPFLAIVGFLRFQKTATVTESLSALQAFINAIFAAAKSLAVLVNFKRFQSVEPIMKSLDERYKTPQERQQITDCVADCTRLYAAMGFIYYLYGLISILTALIIHKQPFGGWYPFLDWISNPTVHFYSCVAFETWYLYFLLTAQYLHDVYPTLYMRTIRAHMQLLRERIGRIGVDPEKSVDENNKELIDCIATHQQILQVVDMVRSVCSPTIFMQFVCVALVHCVCMVNIFIFADTLNMVITMWYYLMVATQILPTCYEASTLEMESSKLPVAIFHCNWLALDKRGRKLILFFIHHAQKEVTFVAMQLFDINMRTYLSIAKFSFTLYTFANEMRFGQNIKESVE
>BdorOR7a-10
MSVQPQQQPQQQQLDSAHAFRYLWLNWRLIGMHPTRRHRLPYYIYSACINISLGLFLPATMIAKLFFIENLSQLIGLLYLGVTLTMATAKQWSLWLHRPKLLAVNYYLAKLDVRCMRHAVDRQHIRTAIRICHLYYAGYMFVYELSSSGFAYIGFSLRQLVYDGWFPQLYADAAQNLTVTLIYQNFAVMTFFVLQNVNNDMYPQCYLAVMIGHLRALTARISRIGKDGVLSAEENISELINCIEDHKNLLGYFACIRPVISRTIFMQFGITAFVLCLTAVNYVAFERDAAQMLIAATYIFAVLIEALPCCWYVNSLMEECAQLTTALYNCQWYDQNRRFRKMLIIFMQRSQRTMVLMAGDLVPITLQTFLNIIKFSFSMYTILKG
>BdorOR7a-11
MFDLVKGRGRSVFASRDAVIYLFNTFRFVGLNPPPHCRLLYYFYGSIITLFVVLLSPLIFNVGWIRDRNILSVMEILNCVQAALNVIGVPIKSITLALSLGRLRSVEPLLSKLDARYTEPEDLAKIRACAITGNRIVFGYIISYMMYETLTVVTALLGGHAPLTLYIPFVDWHRSAWEYWLQSSFDGAMLFFLLFHQILNDSYPAVYIYIIRTQVQLLANRVRRLGTANKSQEQTYHELQDCIITHQEILRLVSVVEPIISLTLFVQFFIAAAILGTTMINIFIFADFATRIASGAYMFCVLLQTFPTCFYATHLQSDCEHLSMSIFHCNWLSQGKRFNTMLLYFLHRSQADIPLFALKLVPINLSTNVSIAKFSFTLYTFIQKMGVGKNLK
>BdorOR7a-12
MANAPSSTVPLEASIAALSRAAESTDKPAVRTVQATNYLFKGFRVLGIYMPERRKWLYSLYSLIPNTLVTLWLPLSFVFSYATMSTEDLVPSSLLTSIQVAINVIGCSVKIVVMAFLLPKLRTANVYMDRLDARCCVEEEVAELRKIVQQGNRFVVLFAMSYWSYASSTFLGSVIFGRPPYALYNPIIDWRKSKLEFITASLMEFALMDVACFQQVVDDSYAVIYVCILRTHMRILLMRLKRLATSAETNLEENLEELKLCIIDHKNLLGLYDVVAPIISVTIFIQFMITASILSATLINIFIFADQLSAQIACCFYILAVVVEIFPLCYFAQCLMDDSERLSQQIFHSNWIAQDVRFRKMLVFFMQRTQRVMELNAGKIFPITLGSFLNIAKFSFSLYTLIKKMGIRERLGLE
>BdorOR10a
MNFRFLSRTFPLRDYYFYVPKLCLGALGFWPLDTSAPNASNVWAWVNLIILTIGVFTEIHAGCTVLKTDLELALDTLCPAGTSAVTLLKMALIYYYRKDLAWVLKRMRDLVYERDVSINTVKKHIVRAHAVMAARLNFIPFVMGFITCTSYNLKPLLMTLILYMQGQEPMWKLPFNMTMPSFLLHAPYFPLTYIFTAYTGYITIFMYGGCDAFYFEFCSNTAALLELLQNDLKSIIKFDQLSLTTEESTVLEWRLVQFIKRHNDIIELTRFFCKRYTVITLAHFVSAGLVIGASIFDLMTFTGFGIVIYIGYTIAVLGQLFIYCYGGSMVAESSVQLATVAFGCDWHACNPRLRRYVLMIIMRSQRAISMSVPFFAPSLITFTSILQTSGSIIALASSFK
>BdorOR13a
MLFNPKPSKDPKNFRFPLQCIWLKLNGSWPLKPKVTGEFEKYFRLLYSTWAWYVVAMVGITIGFQSAFLLKSFGNIMVTTENGCTTFMGVLNFVRLLHLRLHQRDFQQLLAQFVKDIWITSSSHPTVERACARNMRVFQVISVLQSSLITMYCILPLVELYMLTLNVEPEVLDSMPKPFPYKMLFPYDANHGWRYALTYLFTAWAGVCVVTTLFAEDSLFGFFVSYTCGQFRILHTQIDNIIPDSYAATRVGRGTEAVFQRECIRRLDKIANKHCVLFNFVSRMEEFFSPILLVNFLISSVLICMVGFQLVTGQNMFIGDYVKFLVYILSSLSQLFVLCWNGDNIIQNSLEMANHLYACNWESSVKVAADEEKKESFPIVSYSTCAAFRKNLQFMIMRSQRQTCITAMKFSILSLNSFSGLISSSMSYFALLQSFYENEEN
>BdorOR19a
MTLKINSWDAFKYHWRVWDLSGFRGPQRQSVWYIPYKLYTIAITLLFPIYYPICFTVESFLADNLNDFCEVIYIAMADMTLNIKFLTLFIVRRQLLELRPILKRLDARAKTEEEMNVLQEGIDSAKKCFLIILRLFYSAFVTSQFMVIFSAEARLMYPAWYPFDYQASRTKFWIAYGYQTIGFLVQCTQACSVDTYPQAYMRVLTAHIRALSLRIERIGRQNFSGVSSEFMCSKENEMKRNYEELVSCIKDHKTIVELFSTIQKPISGTSMAQFVCTGVAQCTIGVYMLYVGFNISIMLNMAVFFVSVTMETLILCYYGDLFCQECEELSKAIYNCNWTVQSSEFKKVLCFFLFRSQRVNVLMAGNWIPVRLPTFVMVVKSSYSIFTLLSSFK
>BdorOR22c
MRRLLGPQVPIERSFFRIPRFSARVAGFWPQSTNRHRSWLTALRFYVNTFAVAVGGFGEVSYGFVYLHDLFSALEAFCPGITKVISLLKMTIFFGRHKRWQHVINSMHQLLLLDTSAEKRRIVEPLASFGSALSFVLLLSGSLTNTFFNILPLLKMGYYKWQSLEVELLLPFNVILPEMFVNWPYYPATYLVLTLSGAMTVFTFSAVDGFFLCACVYTSALFRMLQHDIRNAFAELQELEHSTLAQNMRIQHRLAVLVERHNKIIDLCSDFASEFSLIILMHFLSASLVLCFSILDLLLNSSSVGVLTYIFYSIAALTQLVLYCIGGTYVSESSLKVAEVIYDTDWYKCDVRTRHMLLLMICRAQKAKTIQVPFFTPSLPAFRSIVSTAGSYITLLKTFI
>BdorOR24a
MLHMFNNFLNILPAKLPISTSVEQQAISYQQVQAFKMFLKFLSQSYPTEKNVFLIPRFALRIAGFYPGDGNSRRMQAWCIFNFVVLVYGSYAEFMFGIHYLSIDVVRALDALCPVASSIMSVVKLAFLWWHREELDRLIQRVTELISTQNSRLKLADKRRYFTIATRLSASVLFSAPPQVLYTPYERVFFPKPLLSMPIFPLTFIFSHWHGYITVAGFAGTDGLFLCFCMYIGTLLKALQYDTKDLLSDVGSGERKHSSEDEIKESLKMIIARHNEIIDLVKRFSAVMSGITLGHFVTSSAIIGTCVVDMLLFSDYGVLVYLVHTMAVSTELFLYCLGGTVVIECSSQLATAVYDSNWYTHTVDVQRMVLLIIIRAQRSLVLKVPFFAPSLPALTSLCDADYQALPSEVPPLRTLTIVSTPT
>BdorOR33b-1
MGKRFFIFKSDVEARADSVACFDIFWMCWKLMGIAVNSKKWYITLYDISVNIFVNIYYPIHLTIGLFLVPTVADVLKNLTINITDVACSTKHFLFRCKLPKIREIQRLLKELDERVVAPDERNYFNTGIRNVVRRIMLIFCASYAADVVASAIEVLTKKERELRYPAWFPFDWSANRYTYYAAVLYQTVGVSLQITQNLAHDTFAPVSLCVMAGQVRLLGMRVSKVGYDMSKTLIEHERDLNECIEDHKKLLKIFDLLQDVFWYTQLVQFSSVGLNICLTAVLMLLFVDNLFTYIYYTAYFCSMAVELLPACYYGSKMQEEFQNLPYAIFKCNWIGQRKSFQQNLRIFTELSKKQFTPTAGGIINIHLTSFMATCKMAYSLYTVLMNMK
>BdorOR33b-2
MLPKINTKAIFVRLFFTWRLLGITGWPFNRYLRIVYDFWVNFAVTFGFTGHVIVGFFLSTNKDEFFNSLVISVACINSVMKHYILRYFKQEVWELNEIISQLDDRVRIKEDYDYYKRYIERPCKFMMRFFFSSYSSVSLTALLNGLATGDLLYPGYLPLPWRTSSSAYAACVIYQFYGVSMEIVKNLGNDLYGPLIYCMLSGHVHLLANRVSRVAHDNPENVEDNYKELCECIEDHKMLMNIKTKVERINSAVCMVQFFGVGVSLCIGLIYLLFFADNLFAYIYYSVHSMAIMTELFPCCYFGNMLECEYYDLSYAIFRSNWTTQPRPFRRNVVNFTELTLKEVSMYAGGMFRINLDTFFATCKMGYSFFTVVQSMK
>BdorOR33b-3
MDSKIDTVNTFKRLLFLWQILGLKTNYNKYLIGLYNIFVNIFATFAFPLHLLLGVIFASDKETVFTNLAICISTIACTAKHLTLRPQLSQIIFVNKILQNLDQRVQNEEDTRYYIKNMRARCIFMMNFFTVSYFAVSGMAVLAALSTSNILYPAYVIVDWQNSTWKYLAVFIFQFYGLNMQIVQNLTNDVYGPMILCMLSGHIHLLSRRISRIGHESAAEEYRNYEKLVLCIDDYKVLMNTTRQVERIISPSYMVQFTAVGINVVIGLLYLLFFADNLFAYCYYIFHIISIMTEIFPCCYYGSMVQAEFYALSYAIFRSNWISQSRTFRRAAVTFTELSLRDVTVSAGGMMRIHLDSFFKTCKMGYSIFTVLQSMR
>BdorOR33b-4
MTNKHKPLHATTTLDTTEAFKYIWSCWRLFGMHRDLYERRLNWIYLILLNLYCGVIYPMLYICSFFTPMDLSQKLANISVAVPIIYTFGKHVVIVYYIREDLPKALAQLKALDRLAESRPEDRAYMQKMVKNCHLVFFVSFVSFWFALLSYGVLEIFRHKLPFEGWVPFDWTRSEAAYVGACAIQLIGLGIETTTAICCDTYAVTYLILLVAHLRVLNGRIERVGSAGATSDAESYRELVACVEYHKECMSYYNSLRPTLSGIYFIQFLSTGLGLSMPAIAFVGGNFSFSHVIKFLIIFGAIIIEVAPCCWFMDEVLVEMRRLTNAMFSCRWYDQNLKFRKALIIFMQRSQIAQPILAGNLIPVSLETFTNIIKFAFSLFTLLNQLNS
>BdorOR35a
MDYFVPLQFDNRPIKLPIQVAGYKFNFLWPLKEDAGILSRLVNNICLSVSVLCYIGTIVGEFTFIGENIADIAAVAECLCTSFMGVQYIIRIFVLLSRQRALRKLLRNFYRDIYFTPADDAGLYKEINSIMRFMNIFTQFYYVPMMLILVLYVYDVASVGLASPDKPFIYRMSFRWYDAQVPLQFIITAIYSGWLTISCVTIWTAEDYTLCLVLCHASFRYKKLRLDLQQLLEMARADLKCGETPCTNQNLHIAFRRRLREIFRRQQRLNGFVAEAKAHFTHQIFYIMSFGVLLLCVVSFQFQSGPITVASSKYISWLISQTAQFLLIGYFGQMLMDETTELRNSFYCCRWEDLLVLGDPHSNKLLLGDVQFAIMNSQEPIVFDGMKFFPLTYSTVSAALRSAVSYFMFLNTMNGEN
>BdorOR42a
MTTTCRLMHIKALGLALVNKTSEIRCNMRQSPRQATAEMPKIGLALAIHNEIATQRDIKIKASSSAKALSENIEEEAAEQHVSSQDTTRYLFKSAFGMGLVMPSRYRALYIIYGFLVNFFTTFYFPIGFTLILFTLPDDVNVSNLLTSLQVTFDVYGGSAKIIIMKFVLEKLRATQILTQRLDKRCRASDEVEELRQMVRFGKKVVIFYLTIFLCYSASTFLASVSSGYPPYSLYFPFLKWRRSRTEFIIASLLEFIIMDFACLQQTVNDGYPVIYINMLRCHMKILQFRVEKLGTNPTLTQVEHLSELKLCIKDHQLLIELYDTIAPIISITLFIQFALSAVCIGTALINIVIFANEFQTQVACSFFILAVLIEIYPACYFSQCLINESDKLADVIFHSNWIEQSPEYRKLIIFFLQRSQRPMFLTAGKLFPVTLSSFVSIAKFSFSLYTFIEKMNLKERFGIE
>BdorOR43a-1
MVTAVVDNPMLSVNVKLWQFLSVLFARDWRRCVALVAPVCLMNAMQFVYLYQQWGDLSTFILNTFFAVSVFNALLRTCLIIKNRDKFEALMEELVTLYDDIQDSDDDYAKSVLAAATKSARNISIFNLSASFSDLIVAMAYPLFQQQRVHPFGVALPGIDVTRSPLYELIYISQLSFPFTLSSMYMPYVSSFATFSMFGKAALQILQNNLRNLCDNMKSKTEEELFEILRKNIAYHARIARYVSDFNELVTYMVLIEFLLFSCVICSLLFCINITTSTAEKISIVMYIGTMLYVLFTYYWQANGVLEMSLLVSDAAYEMQWYNCSPHFKRTLLIFIARTQNPLQIRVGQMHPMTMEVFQSLLNNAYSYFTLLHNLYND
>BdorOR43a-3
MQNYKNLPLYSVNVKIFLQLGLIGRSTRTKQILLAFVPVATYLGQIINLYKTWGGDIGETGMNFYMLAHKTHCLVRFLMVVRNNERFVRFLQCIDRCIYCTLSFTLKQLNSDAEVVFMLQDVTTHTQKLTRIGFYTITIGALCSYIYPFSFEERKFILDIHYIFFDAKQTPYYEFLFLLQALVLVPAFVFVYLPYTNILLTSLKFGEVILIDLRTKLRNISRQNEATQLREFKECLLYHEKIISFRNDLEYLVSIDGFFHVALFGLMLCMLLFFLSLVHDLRLILSALAFISFNFYVIGITHYYANNFSNESLKVAYAAYDTPWYEGNMELRKCVQIMIARSHKPLEIKSGGLYLMTLENFQAILRISYSYFSMLQGFSQQ
>BdorOR43a-4
MTSYENLPLYAENVKVFVKVGFIDSNGLVKGLLFCLMLITTYVGAIINLCKTWNEDIGETTMNFHCFLLVTHCLIRFCIVVKKKNKFERFFQCVEQWHREIERNDDPQMVGILKEITKRTQLWSKMTIYVAAGGTFAAIFYPLSFDGRRHMITMQFPHFDVLQTPFYEIFFLLQVTWLTPATLALSLPFTNIFLISLMFGELVLKDLCVKLRNIRSENEETMLQEFKKCIAYHQKIMALCDDLQDLLSMDGFFHVALFGMMLCMLLFFLSMIHDLRLILAALSFVSFTTYIISITYYYANKLATESLEVANAAYDTPWYRGNLGMRKCVLTMIARCQKPLQMTAGGIYPMTMETFQAILRVSYSYFSLLQGLSQQ
>BdorOR45a-1
MFKSDLGITGYFHLQKFTFHRLGIDMTTRSARVIKIYFLTLQIIALATILIPIAVYSWQHIQEIVEVTNAMAPFMQATISLWKIWRVIYRRKEMAQMAENIYLISTRASARELTHLIQENNRERLMNTAYYYSVLNTGMLALAAPVLVSFIQYLRLGEFSYIVVLKATYPIDYARPLNYFLIWLWTAVAIYGVIYGSVSVDSLYSWYIHNLVGNFKILQSKLVTAETASELSERRELIYYCIAYHQRIIAMTEQLNIIYQPIVFVQFSLNALQICFLAYQIGSGVVDTVDLPFLFLFMISVGIQLMIYCYGGQHLQNESVNVSKSIYQTINSSSWPNELRKVLLISMMRAQKPSKLTGIFFDVDLPLFLWVWRTAGSYVTLLRSVDQKTM
>BdorOR45a-2
MYEYLRIQQFSFRVIGINLWAQRDQRIASAPCRYYSWTLATAIITLLMGFYIYTSEQDKAIQVLTVFLQGVLSVFKSGMFVVKGRRFIKLIRSLDMLAAEANVKEGKEWKHENDWQQRIARVYYSCCLSTGTLYCAVPAIILLYSWCFNGHAIFILPFDAAFPFNTAHPFFYTVSYIWCISFIIYAVHAIAAMDSLFCWFIFNISAHFRALQRAVETVGAAMTSAEDYASLHGRITRTLHYHRRIIEFSAEFDELYAPIVFIEISVSYLKLCFSAYNLINLGDISGLPVIAVGLVTITFQLCIYCFSGEKIKNVSEAVSDRIYLAFPWERVPPSVRRLLLLPLMRAQRATNLTGFLFIVDHSLLVWTSPSVSQAADYLKSLNLLNISCVAASECIGAAKRNLQQVAKPIKLNANARHLAITGQSAVLACE
>BdorOR46a
MEDAKGIVYSFYNIQLLLFKLLGLFGLPAHYPSLLQYLYKLYFWHVAIFWMLLFDISMWIKIIGNISNLNEIIKVFYLCSMAIAVMAKFVRIRLKNSSYVALFARIHDEDLLPVNVSELEKFTQSSHLSCRVRNSYMYLSLTSLSLIFVTQLISEPGELPLSIYVPISVENFWCYLIAYLFQFIGLSLCCLLNISFDSLSASFFIYLKGQLDILANRLENIGKDLYVDDNIINLQLRDCIQHYVKLRKIAEIMEDLLSIPMSVQMISSVLVLVANFYAMTFLTDPNDYVTFIKFLVYQLCMLSQIFMLCYFANEVSLRSAELSYSLYSSEWTRCSKINRRLMLLMMAQMDVPIRIKTINRCYSFNLPAFTSIINSSYSYYALLKKMKD
>BdorOR47b
MISLSSKATISNTIASHNSYLTNHSYTHLKHTASKLQTILAPYRVLKEMLRCGEAVQPPHTCLFYFRSYIRLLGLWPAKRAAENQLYYFYNLLIMVLFSFFMATIICDLYEASSDFVLLGEDLVVVLGLYLIFFKMILFRMGNVDTDIIINEFDALHIKHARGLSGGPRNRRILQWQRSFFFGEMCFFSGFYILSLLLFAAMSLQPLLSQQTLPFRCKFPFGLNDPDEHPIAFVCVYFFQCFCTLYMLVAIVVMDSLGGNSFNQTTLNLRILCENIRHLGIVAAGASSSTSEAVAWRELREAVEFHQKIIGLMNRINQTFYWNYVSQMGASTFMICLTAFEALLAQDKPMVAMKFQTYMFSAFMQLLYWCWMGNRTYYDSMEVATAAYEIRAWYEHSPLLQRQLMFIIKRAQKPLEFRAKPLFGFTFASFTSILSTSYSYFALLRTMSD
>BdorOR49a
MDFVQFFWFPNALYRIVGYDFQQLPRAHWRKALMKAFLIFTTISGICTRIYMLFQLRELILSGDILNSFRLGVYISYAIDSNVKFFVFLLNAKRLRVIYQSLSNEYPMTSMEQKLYQVDKYSFKRARIMIVSYLSVTNSILIGPMLQSIFMYIIDLFRYGNAAAAFSYLHPTPMSYNFNYCTPHYYILIYISEYLNGHFCTTTNLGTDLYVCTFAGQFCMQLEYLGSSLEAYEPSMDNSKADCKFLMEWIRKHQLMLDLCSELNEVFGTTLLFKLISNCAVFCIIVVQLKLEGFGFGFLNFLSFFFVTVAQFFMVCQYGQKLITISENLALCAYKNRWYNGSQTYKTLLFNIIARAQKPARLTAKGFQPISLATFQIVMTMTYRVFAVLQRALD
>BdorOR49b-1
MFDDLQLIHMSVRILRFWSLIYEHTWRRYVCLSMTTFLVFTQLYYMFRTSEGIDSIIRNSYMLVLWFNTILRAYLLLYDREKYEKLLSDLETFYYDLKRSKDSYIQDLLVEVNTTGKYMARGNLFLGLLTCFGFGFYPLFATERVLPFGSMIPGVEEYKSPFYEFWYIYQMVITPMGCCMYIPYTSLIVAFIMFGIVMCKALQFRLKTLHRVRHIESLIHKNVRECIRYQLSIIDYIARVNALTTYIFLLEFLAFGTLLCALLFLLIIVDSSAQAIIVCAYIAMIFAQILSLYWYANELREQNLAIAAAAYDTEWFTFPIPVQKYILLMILRAQKPPAIMVGNTQPISLELFQSLLNASYTYFTLLKRVYT
>BdorOR49b-2
MKFSSELFNWSLTFMRRIGYFDQPRLVLLYLLSPISLSLMAYYRTYVIRHNFDEVIVNLFKISGSTMTIGRAFIVMCKSKKFLNFFESADEWYQELHVRFAGGSSLFLFIYYLLTFLHFQREGDDVTLKKAHEYTKKIKKTSKTVLILTGITIFYVMFVQLLSTAGVGYKKLILDVAFPGVDFYESPLWEMMSILQGLWTAPIVIVSYVSYLCLTLIAIAFGIFLMKNLQSKLEGMNEMTDEEALKCIKKCVKDHVMIIKYHRDLEVLFSVNSFADVCIFAVIPCVIIIISTMDHDMSMLIGDIQLSIMVMISTFLVFWVGNNFCYENENIAKAAYNCNWENRNKEFRKYIPLIIITSQRPLQLTAGGLKPINMEFFLTIVRCTYSFFTVLFTMTTEGDS
>BdorOR59a-1
MSTSPLTVPQPALAAVDTRSFFKLHWTCFKVLGINASNSSSYYLGYSVLLQVLVTFCYPLHLALALFSSADASTNIQNLAVSVVCMVCSAKFVIYATKMSRIRELESIIAALDARAQSSCERRYFVELRKEMRRITLGFFSIYAVVGVTAELMFFFRKERNLLYPAWFPFDWRASDLKFYAAHSYQIVGISYLLLQNFVNDCLPTMALALLSAHIKLLGIRVSRIGYTTESPAANEEELLYCIKDQEQLYNMLNVIQNIISLPMFLQFTVTAINICLPLAALLFYVDAPFDRLYFVVYLVALPLEIFPICYYGTTFQLLFNKLHVEMFFSNWVEQTHKFRKHMILFCERSLKSETATAGGIVRIHLDTFVSTCKAAYSLLAVIMKMNE
>BdorOR59a-2
MKRPSVVDSRQFFRTHWRMWLLLGCVREPVRYQLLYRLYRSVVNALIILFYPGTVLIALYNSGNVNDLLQTLPICAAALACSAKYISYYRRLNLVRQVEQIFNALDEQIVLEEDRAFFAGIHRGTNLILNTLRGICVFLFAITVMAFADSLENRDLGFAMELPFDWRASTAAYVGAVALELLLLACDLVQSLANDSFPAVALCVLTNHTRLLGARLSRIGHTGKDAQANIRELQQCIIDHQRLYSYYKYERKRLKIVLTSSCVPLTSELAMSQPVNSNAFFKIHWLGFRICGGDLTVCKYRLVYLPYALMVTALVTFCYPLHLALALFRNGSLAGNIKNLAVCVTCIACSLKFLIYTRKLRIMREIEQTFAELDARVSSEEELKYFALMRTSVRNVVAVFVCAYAAVGVTAELAFLLSKERSLLYPAWFPFDWRASTRNFYVANVYQIVGICYQIFQNFIDDTFPPITCCLLSGHIKLLGIRVSRIGYDGVHLADNERELVRCIKDQKNLYKLFDLLQEVMSWPMFIQFTVTAFNICVAMVVMLFYVDTPFERLYYLVYFISMPLQIFPICYYGSSLQFLFGQLQYEVFRCNWPDQTRHFKKQMILFTERALKTTTALAGGMVKIHLDTFFATVKGAYSLFAVIMKVK
>BdorOR59a-3
MAFEDVKEIFRTHWTIWKWMGQVTHPKYTKLYKAYSILVNVVFSLGYPVHLVIGLSQEKTIQGSLLNLTISLPSVICVLKFYNTWRNFDKVRHLEQMYNTLYSRLDHPEDLAYYRKVTAPNAIRVVSAFKVICVGMAVTAELTQLYVGFVYGWRLMYPGYFPFDPHGSTAGYVTAHIFQFIGLLTQISQNLMSDTYGAVCLALLAGHTHLLGQRLARIGYDKGKTREQHNQDFVDFIVDHNMLLNCQRTLVDIIGMGLFALIISTSLLLAIVIIYPMFFVDNALEYAYYVFFMFGALMEVFPTCYYATHFEYEFEGLTYKIFSCNWVDQNRSFKKNLIVCLEQSLKARYVFVGGMFRINMQIFIAICKGAYSVFTLALNYK
>BdorOR59a-4
MTASVVPISDLSVFHFHDVTWRYVGQMPPTKKLHRYSYYLFSLLLNIIITVGYPTHLMIGLIKSDSKADVFKNMTINLTCLASSIKTVAIWWRLAEVQKIYAIISKLDKHITQPVDCQLYKMVAVRRAQRLLYFILFIALGATISSEVATIIGGFLGDWRLMYPAYFPFDVERSVWGYAIAHLYQCIGVTVQIFQNLINDTFPPMALAMLAGHVRLLNVRVARVGNDARVRRQVSNAQFLLCVEDYKDLLEFRVAIQRICSLGTFVQILVTAINMGVVIVYLIFYVDGIFAYIYYIVFLIAMPMEVFPLCYYGTCMQLEFEKLTYAIFSCNWMDQSVAFKKNLLIFAEQSLREQIVIAGGMFAVNLGTFFATLKFAYSLFTLVIQMK
>BdorOR63a-1
MYSISEIKELRTRNHWRIRELKRISYIIGISLNAQTKCKRWWRIINILFIIASCIALYPHWLMIKQAEGDIPLIAETSTTALQTTTGLIKMAYMLFTQHKFHKLLREAETHELLQGIEIFQTDMPIKTTLKKEINAIMEINWKQARGQLLFTLGTCVCIMSNYFFYAFFKNLYNHFQGTPNYVYILPFTGYPMFLHKGMASPYYAMDMFFGACSLLVAGMSAISFQGCFLVLCKHSCGLVQVLCLLLKRSTSTLVPKPQRVEYLRYCIVQHQRTLEFISEVNELFRHICLSQFLHSLAIYGFVLFEMNFGLESNKITFIRMLMYLCAATTGDCMHYVNGQFLANELEKVPLACYNCEWYHETDAFKKTLKMIIMRSNKKFCFQISWFTVMSLATLMGIFKASGSYFVLLRDIDET
>BdorOR63a-2
MYNAAEFAELKNNNRFKIRELRNVSYILGINYGSETSLKRFLRVLNLFLIIICAISLYPRWLMLERADGNVPLIAETITTMLQTTTSMVKMTFCLFMQGQCRALLKKAENYELLQGIKIFLTDMDIKAELKVEINAIMATIWKESRRQLLSCLITCSCILSNYFLYAFFTNLYHQIKKTPNYVHILPFTGYPMFLDKGMASPYYAVEMFIGGCSLLTCGMCSVSFHCIFMILCKHACGLVKVLCVLLMRSTSLQVPAHRRDEYLRYCVIQHQQTLRFINDINDLFKHITLSHFLHSLAIYGLVLFEMNFGLETDKTTFVRMLMYIGAALTVDSMYYVNGQFLATELEKIPFVCYSCDWFNESEDFKRTLKMIIMRSNKDFCFQISWFGIMSLTTLMGILKASFSYFLILRDMTDETN
>BdorOR63a-3
MILENKEELYKRNYNSIKVLFRVSYTLGVNLTAPDKFKDSLKVIQIILIASSLLSLFAHWWYLKRHIDNIPLIAEAVFTALQIGMAAIKLIYFFFTHRTFYRLLDQTLTHEIIRKIEILTDFPIDRQLRQEIDDIMNRVWLNTRRLFLFYFCCCVGIIANYFFTAFFVNLYHQLKQTPDYEFFLPVPALYPFWEKKGMAFPYYPIQMYMTGAALYVSGLGAVSFEGVFMVICQHAVALVKVHNLLVQHATSPQIPAERRLEYLRYLIITYRRVSKYLQEIKTIFKHISLVQFLLSLIVMGFVLFEISYGLEASIVIFIRMIMYISASISQITIYCYHGQALTSACEEIPLAYYNCDWYGENKTFKNLILMMIMRTNKEFNMEVSWFTLMNLTTLISLLRASGSYFLLLQNLQED
>BdorOR63a-4
MLESVEEIYKRNYNSTKVLFGVSFSLGVNLTAPSKIKDALKLFNVILVLTSILSLYGQWCYFHRHIDNIPLSAETVCIALQLVMAVVKMVYYLFTQRTFYRRLEQTLTHEIIRKIEIFEHDFPINRQLKQEIDAIMSGAWQNARRQILFYFCCCVGITSTYFFGAVFVNLYHQLKQTPDYEHRLALPALYPFWEDKGMTFPYYPLQMYITGCANYIAGMSAMSFEGVFIVLCQHAVGLVKVHNLLVLRSTSPLIPAERRVEYLRYTIITYQRIYIYVQQIQKSFKQVSLSQFVLSLIIFGIVLFEMSFGLKSSIFVVIRMIFYILASGTQISLYCINGQHLTTVSEEIPLALYSCNWYEESGKFKQLLRMMIMRTNRHFNLEVSWFTLMNLATLIAFFRMSGSYFLLLRNLQEK
>BdorOR67c-1
MMPSFKSSEPAPTVPDFVDIPLFQIKFMGAKLFKWTPDEPRSKLQITLLGTFCVFATFNFTSMLLFVINDELATSLDITEFILFWGFALNAMMKGGTMVCFRRDIEFVLKGLVARHPKTEEEREAFQLVPYFRTINASNKYLSIWHLSITSIFALHPMVSSLLRYIWRDDTNESYDFTFPFMMAYYYDTNQPLTYAVSYFIQCCGAFYMSLLFLSGDLLLISMVQLVNMHFGYLIYKIESFQPTGTDADMRTLGPLLEYHNEILDYAERIDSTFSLATFLNYVGSCLVLCLIGLQIVLGSEALSVIKFIGFLVSTIVQVFFVSYFGNNLKDLSTGISDAFYNHPWYDANYKYMRMLVLPIARSQRYAHLTAFKFFEISMDSFKSLCTTSYQFFTLLRTSMEEEDS
>BdorOR67c-2
MTPIFKSSEFVPTVPDFVHIPFFLIKFLGVKLFKWTPDEPITKQQITILGLFTVFSIFNFTSMLLYVVYEDLETLLDITEFVLFWGFTLNALMKGISMVCFRREIESILKGLIAKHPKTAEERAAYQLVPYFRTINISNKYLSIWHLSITSIFVVHPLIASIHGYISREDKNESFDFTLPFMMTYFYDINQPLAYAVSYFLQCCGAFHVSLLFLSGDLLLISMVHLVNMHFGYLIYKIESFQPTGTDADMKVLGPLMVYHNEMLNYAERIDNTFGLATLLNYVGSCLVLCLIGLQIAMGSEAVIVIKFIGFLVSTIVQVFFVSYFGNNLKDLSTGISDAFYNHPWYDANYKYMRMLVLPIARAQRYARLTAFKFFEISMDSFKSLCTTSYQFYTLLRTSIEEDGV
>BdorOR67c-3
MAEARTFSEFIRIPIRFYQTIGEDLYEHRSPHRIRRLLLKSLLYLGFLNFNILVVGEIIYFVKALNSFATVLEATGVAPCIGFSFVADFKQIALTVHRRTLREHLDQMEDSFPKIAMQQVEYKLPQRERVMRRVMAIFALLCLAYTSTFSLYPALKAAVQYWLLGAPVFERNFGFAIWYPYNATEKTWVYWLTYMGQVHGAYLAGVAFLSADLILVASVTQLCMHFDYISRCLEEFAGRSAKSSAQEDLQYLQALVVKHGKCLELSEHVNSIFSFSLLLNFLTASLTICFIGFQVTASSTEDIVKYIIFLTTMLVQVFVICYYGDELMTSSQRIGDAAYNQNWFDCDRHYKKLLAIIIMRSQKPASIRAPTFPPISFRTYMKVISMSYQFFALLRTTYSGKGN
>BdorOR67d-1
MQTKTRPSDNFCKLLKIIRLSSSLVGIDVIDENFKFNYVVGFVLVAIAWNFTISIYTIWKDVKTDWTVLLDVFSPISCATQGVVKIISILLYPKLYRELAMDLVNIYKKYEALGTKYETKLFEWNQSMKNILIIGGLVYFVSAVLALVTPIFLYIFKGERHLIIMCQMPYVDLDTDHGYFITIGYNILCVFVAAFGLYGADLYVFLFLTHSIFFYDIFALKVEDLHEVLHENKQDTRIKAMVNDIAGWHQYYLDFNDKCNQIFFWTITSHILCTILGILTTLLIIMLKYWPGAYPYIFVCFVWLYMYSILGTRVEICNDQFCDGIYDINWYDLDVSDQKTVSLMLMESQVPRIITIAGIEPLSVNTALKITRSIYSLAMMVVQFNE
>BdorOR67d-2
MKTQKQPSDMYYKLLSVIRFCSRTIGVDITAEDYKINSNTYIVIGAIIAYYFCAINMIARYIRTDLTVLLDVFSPVSCTTQGAVKLMSALLYPKLYRKLAMDIGQIYEKYQQMGREYEQKLLEWNKSMKKILFACAIVYSITAMLILSTPVVMYILKGERHLILLCEVPGFAADSYYGYWVNNAFNLLCVMIAAFGLYAGDLYLLLFLTHSIFFYDILVLKINDLHKLLEHEDKEDRQTRIVKDIVEWHQFYLDFNDTCNLLFFWTISAHIICTTTGILSTLVIIMLKDWPGAYTYLFVCFLWLYMYCILGTRVEICNDQFCTGVYDINWYALDVRNQNTIRLMLMQSQAPRNITIAGVEPLSVSTALKITRTIYSLVMMVLRLQNK
>BdorOR67d-3
MTTTKVRPTESFGKIIKFFHLISSLVGADVADENYRVNIITITLIICIVAYFIFTGTTVASVFSENWTYLLEASCMVGSVLQGITKLISAFAFAKEILGIRIELENLYREYEVKGDDYAEALNKSCERVWQVIKMVGQVYFVAGGGIILITIVLIFASNEKVFLMHFMIPGIDVDTQVGYLMTLTLHTMCFLFGAFGLFAGDLFFLLFLGQPMLFLDLLVLKVKSLNEAAAENSSNAERLLIEIIEWHQYYTDYNLRCNRIFYYINSMQIVTSGISIICTLYIILLGDWPGAYLYILVAFGGLYLYCIMGTKIQTCNTAFCEELWNINFYDLEVKNQKMIIPILMKAQNPSEIKVGGFLPLSVQTALQITKTIYGIFTMMLRFLEESQ
>BdorOR67d-4
MTIKHIRPTASFAKLVKTVRFISSLVGADVSTVNYQVNIITIIVIICIIMYFIFTATTVASVFSENWTYLLEASCMLGSVLQGITKLISGISRTNEVSGMRLELEELYRVYETKGESYCKVMNACCERVWQLIKMVGLIYGAAIVGNLLLTSFMLFFTNQKIYIMHFFIPGVDVETSFGYLLTTALHSLCFLAGCFGLFGGDLFFLIYLGQPELFRDILILKVRELNEAAAQKDNKTESLLISIIEWHQYYTDYNERCNEIFYYIITMQILTSGVSIVFTMYIILMGDWPGAYLYILIALSSLYLYCIIGTNIQTCNETFFEELYNINWYELDVKERKLMILVLMKSQNPSEIKIGGVLPLSVQTALQITKTIYGIFTMMLGFLDEEE
>BdorOR69a-1
MSEIYSMKHCLKYPYFTLDLAATEPFTWSGARTYSYRRIWLRRALFTFGAINLVYQNIGMLIYLFMPHESSAQSTIVQVTETGGIMGLTMVGTSNMLVMFWYGDRIAMLLEKFQQLFPTARLQRKAKFTKQSLRGVEFPHRIEHFVLKSNKLMKLATTLYMFAFAYYNSLPIVEFLYEWTTPGIVWKYRYQSNTWYPWQNERNAKSFASFTLAYVCQVQSSLTGVAFIMAAEFMLCFFTTQLQIHFDYLANALETIDAAGANANEDLKYLINYHSQLLSYSKETNAIFNVSFMVNLCTSAIAICLMGFSMVMISLAHAFKYSIGLTSFIVFTFFICYTGKELTETSDKLLNAAFYGNWYDGNLAYRKMILFFIMRFRIPTELRAYKFTTVSMPTFTAILRSSYSLFTFFQAMGQ
>BdorOR69a-2
MSFRAYDLKTFFEYPALAFKLACFEPFMCSGSQLGLRHRSWYRVQQVLYICGSITLVVNVSALVAGVFVPRATPEAELYSSSDSQVFEVLAVISYFCCGIYKMWTLFWRRHDILRVLEELKDLFPSVAKQRRIAELNESEKGQIGSVGIYRLRYYEEKSRASMRRLTRFIINCYIYYNSVPILQLCYAIVTHQEKIMYRAQANTWYPWHNHNDHSSFIGFMAAFLTQAIAEYVCIVFIVCSENLFCFFTTQMLMHFNYLSSALSALDASAPDALLQLKALISYHNQLLRLVVRINSIFNLTFTLDLIITTFAISLMGLTMVLVNLTSAVMFSAGFSFFLILGYLFCKNGDELIRETMMISPAIFYSNWYEGSYEYRRLIIFFIMRTKVPCEFQAYGYTSLSMETYMRILKLSYQLFTSFRAIE
>BdorOR74a-1
MNSLSVLRLVVSIMRYLPISYHKPLLPNGLHPPIDWQLYGFFCANGWPLAAHITKTRYIADIMVTIMQFMSESMVLIGEAVVMHDNLDNISFVCTVLAPNLILFEMMLRAYNIIYRRNSFRTHIEEFYKKIYIQRTWNPELFEKIRRQQLPTKYSTFTYIITLVTYVYVPVSGLIKNERLVPFPINFGFDYTVPWPRYLVFLTMSMWTGFAVVGPLVAEANILAMQILHLNGRYSLLLEDLRNISRESIAEHEKCKRKDNMLVTQRFRYRLYDIIRRNVELNDFAKSMQEQYSFRVFVMLALSATLLCVLGFLTATLGITAQNIRFVSWIIGKVVELLIFGRLGTTLSTTTDKLSTSYYCCDWEDIILHSTNAEENKKLMKLIALAIHLNSNPFRLTGLNFSVVNYETVVAILRGAGSYFTVIYAYR
>BdorOR74a-2
MLYRPRLKNGKLIPLSWPVAAYRLLNHICWPLRDDASYLLRLYDRFFWAFGFFIFMQHNDAELRYIIVNNNNLDEMLICGPTYLVLVEIHLRAFQLGLKKEPFKRFLQKFYAEIYIDESSHPKLYANIQKSLRPIWFYSLLYFSTLSSYVIMPVVNYLNNVKAPLYKMYYPFDITPNPIYVAIVLSNIWVGFTVITMVSGEDNVLSEVMLHLNGRFLLLQQKLRHDAERLLHLVDDRNIADGLRRRIIEAIEENVRLYKFAEDFEREFSFRIFVNLSFSAGLLCVLGFKVYTNPMASFGFIFWICAKIMEMILVGQLGSGLIYTTNEMSSTFYECNWELVLLKSGDTKANVRLMKTLLLAISTSQKPFVLTGFKYFSVSLTAVLKILQGAGSYFTFLTSMRK
>BdorOR82a
MPEDLFRIQRNCLCVMGHQDIFDNNEASSSDEQKSKSKRQRRCFRHWQALKYVLLLLFMVSAQLPMMNYIIYHIDDLALATACLSIVFTNVLTVIKTSTFLTYKREFKSLMAEFESMYDELQEAGAKQCLVTVNVGAKRFVKLYFGACTSTGLYFTINPLISMIWAKFQAKPIPLELPMPMRFPFDFESTPGYEFAYIYTVFITIVVVIHATSVDGLFVSFTTNLRGHFQALQYFIETNTFDKSEALLQRELGIYVQYHVRLLGLAQSVQRVFKPIIFGQFLMTSLQVCVIIYQLVMNMGVIMEMVVYCTFLSSILLQLLIYCYGAEFLKTESSAVSTAIQMSHWYNLPPRHRHVLRLMMLRSQREIIISAGFYEASLANFMSILKAAMSYITFIQSIE
>BdorOR83a-1
MSSNEEKQKPDISATVHDGCSTCRMQRRDMFRCIRWHLWFSAMYRLPLERYFPARLRFLAVTLDWTYELFLYSTLLHIDILFICTIYLNQDKGDLELIVNCMIQTVIYTWAIVAKVFFKRIQPKRVKELMRYLNEECRTRSAAGFTYVTFKESVDLSNMWTTVFLICCYAGVTFWLFVPIFNQDRSLPLACWYPIDYKVPVVYEFIYFLQTVGQLQIAAAFGCTSAFYVLIAVIFSGQFDILNCSLKNILATTYIILRKPKSELILLREEQSIADYELNQYYIAKEYRTDFDCIPHFFEKETPKPENFYEGFKIALRPCIAHHRYVLYGLKMLEDLYSNLSFLKYLEVTLLVCLVAFVWVKSTAANSFLRLLSLSQYLLLALWEMFMICYMGEIIFLCSKRCDEALQRSPWHLHSGEIKQDTLFFILNAQRPFRLTGGKMYNLNLKMFRTILTTSFSILTILQNMDLRQPQPK
>BdorOR83a-2
MITARERNIGKAERCANPNGCMSSENRCDLFRNVRWLLYITATRPIPFEEFLPTRFHRYSVLLNLILDVFLDLMLLHMLVLFLCSIYFNYDNGDLDFLMSMGVQALLYFYAIFIKLIFRRIYPDLTNEILDYFNEKYMVHSAVGFTYVSMKVFSEKVNKGIKIFAAGCTSAIVFQFFMPIIYRNRTLPLVCWYPVDYKTPFVYEIAYFFQTIALVQFSTLFMVGSAYFLSLCYLLSGQFDILYCSLKNIVATTYIYMGASRSELIELRDKERMPNEEINEYYVTDELPFDLDCLPHVPNPAETARPRSFREAFNYALRPCVEHHIFILDVLRKLQRLFNFIWLVKTFVVTFFFCISAFNIVKLSEGKTFLKLFSIGHYLFLGLSELFMTCYASEIIYIGSQRCGEALLRSPWHLHLREIRADYLLFLTTTQHAFQFTAGKIYPLRLEKFRAIITTSFSVFTLLRNMDKGE
>BdorOR85c-1
MSNIIRFEAFLRIPSFFYRSVGVDLWNTNGGPLQNAVFYISLFNVNVWLLSELIFAVLMLTKNFIQATMTLSYAGFVLVGSIKMYFMWRKKAEMTRFLQLMNTIFPRTETQQKTMNLRSHLRQCTIVMTVFAMIFMILIWTYNLYPYMQRQIYDCWLHMRSINKTLPYESYIPWNWHDHWTFYLYYTLQSIAGYHSASGQIASDLVLCAMATQIIMHYEYVAQRITEYQPQALRAPRHQVKESESYRKDMEFLCDIIAYHANILSLSDIMNEVLGVPLLVNFMTSSFVICFVGFQMTMDAEPDYMVKLFLFLFSSLIQIYLICHYGQQLIDASSNVSRAVYNHDWIHSHVHYQRMLVLVTARAQKPAMLKATSFVRISRGTLTDIMQISYKFFTLVRTMYSN
>BdorOR85c-2-v1
MSTIIKFEEFLGLASFFCYNIGIKLWGPNDGFWLNFWLYLTSINLFLTVFAECIYIIMTIRSDFIVAIMTLSYVSFIVVAYVKWYYLYNYQTERNEFFQRLDALFPHTKSEQESIKLSEYFRLNKLATRGYTITFMVVIWIYNLYTISQRLIYTQLLHVHIERVLPYQAMYPWDWRDNWTYYVIYVTQGFAGFHATCAQIAYDLLLCILSIQLIMHYDHISRSLEGYQTKFAEVYGIDINNGLPSLTCAAVELRAVREDIKFISNIVSYHNELLSLSMSLNKLFGMPLFVNFFTSSAIICFLSFQMSVTREVDLLMKLAVFLFFSVMQVYLICHFGQLLSDASTNVASAAYFQDWSYADVRFQKMTILVAQRAQEAAALKATNFITISLDTMTVVSVELKLIAAYRSFISLE
>BdorOR85c-2-v2
MSTIIKFEEFLGLASFFCYNIGIKLWGPNDGFWLNFWLYLTSINLFLTVFAECIYIIMTIRSDFIVAIMTLSYVSFIVVAYVKWYYLYNYQTERNEFFQRLDALFPHTKSEQESIKLSEYFRLNKLATRGYTITFMVVIWIYNLYTISQRFIYTQLLHVHIERVLPYQAMYPWDWRDNWTYYVIYVTQGFAGFHATCAQIAYDLLLCILSIQLIMHYDHISRSLEGYQTKFAEVHGIDINNGLPPLTCAAVELRAVKEDIKFISNIVSYHNELLSLSMSLNKLFGMPLFVNFFTSSAIICFLSFQMSVTREVDLLMKLAVFLFFSVMQVYLICHFGQLLSDASTNVASAAYFQDWSYADVRFQKMTILVAQRAQEAAALKATNFITISLDTMTVIMQISYKFFTVLRTMYAD
>BdorOR85d-1
MSDQIIHFESFNTLANIFYTSIGLDAYQKAGQRPNNIRRQLLSIFYIITIANMNITLLSELLYIFMAFAKNNNFVEATMLSSFVGFVIVGDFKIYSIWRQRARITAMMQALHALYPQTLAEQMKYEVQRALQRYQRFAYAFVLLHELLVWSYNLFPLLNYFIYEVWLAARVVGKTLPYNCWTPFDWHVNDWRYYPMYLTQIAAGQACLSGQLANDLLLSAVAVQLIMHYRQLARRIELHVAGGGGGSESKWRTAATNVCREQDLRFLRSVIAYHQQILNLSQALNDVFGISLFISFASTALIICFVLFQITIGANIDAIIMLAFFLFCSLVQIFLICYYAQQILEASEYISYAVYNHNWFDSDLRYRKMLIYIMARAQKPSKLQATALVIVSMPTMTDLLQLSYKGFAVIRTMYAREPKNISK
>BdorOR85d-2
MSKKMIEFGAFMSTANFWYSFNGIVAYDDIYRQPGDAPKQTSFAARFTTVLRQIYSLIGLVNLIWVLIIEASFVVVNFIENSDFLQAARNFTFMGFVIVSILKILSNLRQRSRLSILMQKVYEIYPKQSTDQPPYELQSHLLHYRRIGFMHAFTHAFTVGTYNFLPMINYLFLAPLLQHTDVVRELPYYCWVPFEWRDNWLYYPLYVSQVCASLTGLGGYLASDLLFCAATVQLIIHFRKLARDIEAYQAGCSCATAVVMAQQAQRDLDFLSAAVYYHSHTLALCQLINEIFGLPVLINFISTSFVICFLAFQFSIGVPLDSMVALAFYMICCLVQFYMICSYGQELITTSENIGHAVYNHNWLVADVRYKKMLILIIRRAQKPAILKATTFVNISMGTLTDLLQLSYKFFALIRTMYAR
>BdorOR85e
MDARDLGGASLLYSHDDEPRIADLFAAQVIFFKATGQIPFNVGCGLGYIYCCFFITQSLHMAVLFMKTSYDMLLSGKLEEITDALTMTIIFWFSVYAASYWLLRWQRLLAFLQRINQYYWHHSLPGLSFVSAHRTFILAKRMTITWTLTCIAGTVLYGLAPLVMGVRTLPLKCWYPFDPLQPYVYELVYALQFTAQIIMGATFGNGSALYVSLVILMCGQFDVLYCSLKNLSYYGRLRARCDVDKLRKEQAALPKPSDDELNQYMYCEEHLTNLSTLQHLYTQKPAVMLPEALHLAVVQCVKLHRFILDVCKEMEELFNPFCLVKSIQVTLQLCLLVFVGVAGERSIVRILNLAQYVTLTFIELLMFTYFGELLRGHSVRCGEAFWRSQWWTHTAAIRQDILILLANSKRAVRLTAGKFYAMDVERLRSVVTQAFSFLTLLQKLAAKNPK
>BdorOR88a
MPRGGRATIMAPQKEVFGAKSKLCAIEDLCAIEHPYQRYLGLKYVEFKRVNGRLVIPKSNILNFLLFLAVVDCTGNVIKTAIAINDRDVTKAQEVFAVFGMGLVMTMRGFMLGLNRGKLLKMFNAIDRIFPRSEHLQQHMEVEKVHNYIKKRFFYLHWFLTVSVCGFIFMPFVKFMAFHGFNSDAPVSEEFHVNASWLPFGVKDKVSTYPYIYVYELFLATAASHMLVVWDQIFVILISQLCMYYEYLGKLLAEMNVPDAMDPTKSDAVFKQLHDYIYMHQYLNNLAVQLNDLFNFSILSSDAGIAISICFNVVLITEAKNNLQIINYTIPLFVEVWLIYDASKWGQMLETVTARINERIYEQQWYDSSIRFGKYTLMWIQSTNEPFRLTVFNMFYVNMKHFQDMMMLAYQLLTFLKAKG
>BdorOR92a
MNAIERNANFTRFTAGPVRYFKFLGILLQQPEMPHSKYQRLLIVVTIALMFLHQIGYILEPGRTFAEQSAAAGLLNYTTVSGGKILFLVYNRRLLLSNHCQLAALYPSAAVERHYKLEHYLRIYAHVQTLLYNFFKYILIVYITYPIVQSFYDLWSSGVYSYIMPTLFWYPVPLEQSLFVYIVYLLFACFCSFCAGLIILSADLCLFSSVSQLMLHLDLLAQRIKELQPAEEGSLSALKAIIEYHQKILTIAKDVNSIFAPSILFSLASSSFILCFSAYQPLDDVSFIFALKVILLLGYEMKQVVITCYYGDKLMDSSANLFTAVYAHNWTDGSPVYKRLVLFMLVRTYRPIALKVAGISDVSLITLKQVLSTAYQIFTVLKTT 
>BdorOR94a-1
MELRQHDNLSGGRRVIKILKLLGLWHYEGAMRVPYLLYSGLLHSVFTIPYTIMMCMDVVQASDLEKFTNTMYMTLTELGLVAKLVNVWSYSRLLVDFFTAFTHDQLYQLQDAKEQQSWQRTQKNYSRVAFLYFTMSLSTLATAFVGVLYSEDYELPFPYAPPFDWRTPRGYWYAYCYELLAMPITCLSNCAFDMIQCYMLLQLSLCFKVISGRLERMGALKECSSTRGFSEVRFHRDFVDIVRLHARTKLLSQQCQTYISFPFLIQIICSSFVLCFSAYRLQKVPILENPSQFLTLVQANLIMVLQIFIPCYCGNNIIEYSSGLNNATYNAEWFRCSPKMRKYLVIYMEMLQRPVRVRAGDFFDISLTIFTKTMNNTYSLIALLLNMNK
>BdorOR94a-2
MNSLSVLRLVVSIMRYLPISYHKPLLPNGLHPPIDWQLYGFFCANGWPLAAHITKTRYIADIMVTIMQFMSESMVLIGEAVVMHDNLDNISFVCTVLAPNLILFEMMLRAYNIIYRRNSFRTHIEEFYKKIYIQRTWNPELFEKIRRQQLPTKYSTFTYIITLVTYVYVPVSGLIKNERLVPFPINFGFDYTVPWPRYLVFLTMSMWTGFAVVGPLVAEANILAMQILHLNGRYSLLLEDLRNISRESIAEHEKCKRKDNMLVTQRFRYRLYDIIRRNVELNDFAKSMQEQYSFRVFVMLALSATLLCVLGFLTATLGITAQNIRFVSWIIGKVVELLIFGRLGTTLSTTTDKLSTSYYCCDWEDIILHSTNAEENKKLMKLIALAIHLNSNPFRLTGLNFSVVNYETVVAILRGAGSYFTVIYAYR
>BdorOR94a-3
MAINKLANFRTLEPILTFLGLWQVGDSSWFKRHYRYYQLFMHTTITFTFASLMILEFIYSESLDYAIDVLKYMLVEMAIISKVLNAWYYEQQTAELVNELANSAIFELRTSAEEQMWQKSQKNFRKLTMIYMGTGLNSAFCALLAAALMGAKELPYALWLPYDWRDTYFWGIYCYECIAMPFTCLCNIAIDLFQAYLLLHLTLCFRVISMRLERLEDAGKEDAITTELLNNIKMHQRVKELALKCEQVISIALLSQIMLTFLILCFIIYNMQNAHFSENPAHFLAMLQYALIISMEMFLPCYYGNELTVESEKLGFHLYSCDWTAMSAVNRRLIYVYMESLKKPVVLCAGRFFEIGIPIFSKAMNNAYSVLALLLNVNDDELH
>BdorOR94a-4
MFCDKIADARFKIKVLTVLGLWSPAHNNFTYFGRYYRYYQVILNITLTFIFTLLLWMEIIFIGDIDYIFQWMRLAITETCLIIKVLNMWYHSQAANELLQEWDKSDMFALKTNEEQKMWQGAQRSFRKFVFAYSLLSICSVFMALFSVFFMETLALPIPYWMPASWRGSNAWPLFLYEDVVVPFSCLCNTQIELFLCYLMFHFTLCLRMIGMRMERLGDQENDEEITTELGNIIKIHQRVECMAKSCQKIITWPVLAQIVFSSLIICCSIYSIQRISFSENPSNFLGFIQYVTAMALEIFLPCYYANEIIVESENLSNHLYNCDWTGMSLYNRRQIFLYMEHLKHPIALYAGGYFQIGLPVFSKTMNNAYSLLALLANVNEEE
>BdorOR94b-1
MAVKKWSPRNTSSMSRTASANIIIAVLKALGYWQWTRDPHQPYIEKVERAYRIVLHTTLPFTFIALMLTGVLLSRDLDEIGSILHVLLTEFSLIVKTLHIWRKGGVAWRFMHEVANDPIYDLRQQSEWTKWQQAQRSFAIVSNTYFVAATTVVVFACIGAMMTPADVYVLPMNIYVPFDWHHPRRYWYAWTYNTIASLMTATANAMLDLVNCYFMFHLSLLYKLIGWRLSALRRSANEPPVIEQMSEIFQMHMKVRRLTTECETLVSIPVFSQIILSSFILCFCGYRLQQMEIMENLSMLFSTVEFATVMAVQIFLPCYFGNKVTESSDALTDEIFNSDWTTFDVPTRRFMILYMELLKKPANLMSVNYFIIGVDIFAKTMKNAYSIFALVLNMNN
>BdorOR94b-2
MDKLEELSSRIFPSDASKGKIGSIQYNVWLAQLFGVPVVGLKAESTRLRIALGIYGVLMTLAVAFFYTGFEIYDMILCWPNLDSLTQNICLSLTHIAGVFKVINIIYRLDEVAFVVRRIEYAAKTYVISKSQLVAFYRGEFENKIPLTIYASLVGFTGVLGLIYLFYNPIGVAGQIFPYRVKLPEWMPFGIQLAYMGMSVLVFALQIVAIDYLNVTMINQIRFQLKILNLAFEELKLDCVNAREQEEVNKRLHTIVEHHCLLHDLRNDVEDIFRLPVLLQFFTSLIIFAMTGFQAIVKVENSNGAALIYCYCGCIFCELFVYCWFGNEVSEQSKTLAASGYGSHWYAFDQRFKKSLLIFMCNSQTPFVFTAGGFMSLSLPSFTGILSKSYTVIALLRQVYSR
